# Supplementary material for: The Capparis spinosa var. herbacea genome provides the first genomic instrument for a diversity and evolution study of the Capparaceae family
Source: Gigascience. 2022 Oct 30;11:giac106. doi: 10.1093/gigascience/giac106 (PMC9618406; doi:10.1093/gigascience/giac106)
Supplement: giac106_Supplemental_Files [file giac106_supplemental_files.zip]

Archive with 2 entries (2 files):
- Supply Figure.docx
- Supplyment Tables.docx
